# Supplementary material for: Transcription Factors behind MYB98 Regulation: What Does the Discovery of SaeM Suggest?
Source: Plants (Basel). 2024 Mar 31;13(7):1007. doi: 10.3390/plants13071007 (PMC11013860; doi:10.3390/plants13071007)
Supplement: Supplementary file 1 [file plants-13-01007-s001.zip]

Archive with 1 entries (1 files):
- plants-2871052-supplementary.pptx
